# Supplementary material for: Global evidence for the ecological effects of greening of grey infrastructure: a systematic review protocol
Source: Environ Evid. 2026 Mar 5;15:3. doi: 10.1186/s13750-026-00382-z (PMC13072617; doi:10.1186/s13750-026-00382-z)
Supplement: Supplementary file 2 — Supplementary Material 2. [file 13750_2026_382_MOESM2_ESM.xlsx]

## Sheet: Information
Title	Systematic Review Search String Development
Author	Jessica Allen (jessica.allen-25@plymouth.ac.uk)
Summary
Tab	Contents
Final String	Final Agreed String (using WoS syntax)
String Varients	Varients of agreed string for Web of Science, Scopus, Google Scholar and all manual searches
Retrieval Test	Comprehenssiveness test against list of benchmark publications
Evolution	Information on the dates of the search, specific strings used, boolean operators, number of returned articles, actions performed, and notes
Interventions	Intervention terms in current string
Structures	Structure terms in current string
Environment	Environment terms in current string
Outcomes	Outcome terms in current string
"Not" terms	Terms excluded in current string

## Sheet: Final String
Data source	Interventions (I)	AND	Structures (S)	AND	Environment €	AND	Outcome (O)	NOT	NOT
Web of Science (Final search string- as per row 36 in evolution of string sheet)	bioblock$ OR “bio* enhanc*” OR “bio* mimic*” OR biophilic OR complex* OR “eco-eng*” OR “ecoeng*” OR “eco* engineer*” OR “eco* enhance*” OR “eco-design*” OR “eco-innovation$” OR “eco-restor*” OR “eco-sensitive” OR “eco-tech*” OR “engineer* complex*” OR GGI OR GBGI OR “green eng*” OR greening NEAR/3 grey OR “habitat enhanc*” OR “habitat augment*” OR “habitat enhanc* panel$” OR “habitat modif*” OR “…	AND	armor* OR armour* OR "anthropogenic structure$" OR "anthropogenic infrastructure" OR “artificial habitat$” OR “artificial infrastructur*” OR “artificial shore*” OR “artificial structur*” OR breakwater$ OR “built structure$” OR bulkhead$ OR caisson$ OR “coast* defen*” OR “coast* hard*” OR “coast* protect*” OR embankment$ OR “engineer* structur*” OR “coast* guard*” OR dike$ OR dock$ OR dolphin$ OR …	AND	coast* OR estuar* OR intertidal OR marine OR ocean* OR offshore OR subtidal OR shore* OR "water column" OR pelagic OR benthic	AND	assemblage$ OR diversit* OR abundance$ OR biodiversit* OR biomass* OR “community structure$” OR “community composition$” OR “functional composition$” OR “functional evenness” OR “functional group$” OR “functional richness” OR “functional trait composition” OR “species composition” OR “species evenness” OR “species presence” OR “species richness” OR “species similarit*” OR “taxonomic composition$”…	NOT	oceanography OR "zostera marina" OR "bottlenose dolphin$"
Web of Science Syntax: The asterisk (*) at the end of a search term is used to accept multiple variations of a root word by replacing any number of characters at the end. The dollar ($) is used to accept single added characters, identifying singular and plural forms. Quotation marks stipulate exact word order.”

## Sheet: Retrieval Test
Corresponding Author	Year	Title	Abstract	Link	Journal	Retrieved 02/04/2025?	Reason	Retrieved 08/04/2025?	Reason	Retrieved 01/05/2025?	Reason	Retrieved 18/11/2025?
Bishop	2022	Complexity–biodiversity relationships on marine urban structures: reintroducing habitat heterogeneity through eco-engineering	Urbanization is leading to biodiversity loss through habitat homogenization. The smooth, featureless surfaces of many marine urban structures support ecological communities, often of lower biodiversity, distinct from the complex natural habitats they replace. Eco-engineering (design for ecological co-benefits) seeks to enhance biodiversity and ecological functions on urban structures. We assessed…	https://doi.org/10.1098/rstb.2021.0393	Philosophical Transactions of the Royal Society B	Yes		Yes		Yes		Yes
Bone	2022	Estuarine Infauna Within Incidentally Retained Sediment in Artificial Rockpools	Artificial coastal structures (ACSs) are primarily designed to provide services for human use, such as flood defence or shipping, and are generally poor for marine biodiversity. Consequently, there has been significant research effort to enhance these hard structures to increase biodiversity and habitat availability via eco-engineering. On seawalls and breakwaters, this has included the creation …	https://doi.org/10.3389/fmars.2021.780720	Frontiers in Marine Science	Yes		Yes		Yes		Yes
Bradford	2020	Provision of refugia and seeding with native bivalves can enhance biodiversity on vertical seawalls	Recent studies have suggested that increasing habitat complexity of artificial seawalls by modifying surface heterogeneity could enhance exploitable habitat and therefore species richness and abundance. We tested the effects of adding complex tiles (with crevices/ledges) of different heterogeneity (i.e., flat tiles resembling the seawall vs. tiles with crevices of 2.5 cm or 5.0 cm depth) and seed…	https://doi.org/10.1016/j.marpolbul.2020.111578	Marine Pollution Bulletin	Yes		Yes		Yes		Yes
Cacabelos	2016	Material type and roughness influence structure of inter-tidal communities on coastal defenses	On a global scale, urbanization has resulted in substantial proportions of coasts being replaced by artificial structures such as marinas, breakwaters and seawalls. There is broad consensus that coastal defense structures are poor surrogates of the natural habitats that they replace. Here we investigated the effects of the type and roughness of materials used for the construction of artificial st…	https://doi.org/10.1111/maec.12354	Marine Ecology	Yes		No	No relevent intervention term, add "rough*"	Yes		Yes
Cacabelos	2018	Patchiness in habitat distribution can enhance biological diversity of coastal engineering structures	1. Urbanization of coastal habitats is increasing worldwide. However, most man-made structures are poor surrogates for the habitats they replace and can strongly impact the diversity and functioning of coastal habitats. 2. The value of coastal engineering can be enhanced by the provision of microhabitats that facilitate colonization by marine life. One step forward is moved in this research by co…	https://doi.org/10.1002/aqc.2972	Aquatic Conservation: Marine and Freshwater Ecosystems	Yes		Yes		Yes		Yes
Chapman	2009	Engineering novel habitats on urban infrastructure to increase intertidal biodiversity	Urbanization replaces natural shorelines with built infrastructure, seriously impacting species living on these “new” shores. Understanding the ecology of developed shorelines and reducing the consequences of urban development to fauna and flora cannot advance by simply documenting changes to diversity. It needs a robust experimental programme to develop ways in which biodiversity can be sustaine…	https://doi.org/10.1007/s00442-009-1393-y	Oecologia	Yes		Yes		Yes		Yes
Chapman	2011	Evaluation of ecological engineering of “armoured” shorelines to improve their value as habitat	People have caused major impacts on nearshore and intertidal habitats by building infrastructure associated with shipping, recreation, residential and commercial developments. Together with the desire or need to control erosion, these have led to increased “armouring” of intertidal shorelines, with seawalls, revetments, onshore and offshore groynes and other defence systems, piers and docks repla…	https://doi.org/10.1016/j.jembe.2011.02.025	Journal of Experimental Marine Biology and Ecology	Yes		Yes		Yes		Yes
Chee	2020	Drill-Cored Artificial Rock Pools Can Promote Biodiversity and Enhance Community Structure on Coastal Rock Revetments at Reclaimed Coastlines of Penang, Malaysia	Coastlines are drastically altered globally due to urbanisation and climate-related issues. As a response, communities build coastal defence structures to protect people and property. Although these infrastructures fulfil engineering demands of coastal defences, the trade-off to nature includes a decrease in biodiversity able to live on these structures because of the lack of topographic complexi…	https://doi.org/10.1177/1940082920951912	Tropical Conservation Science	Yes		Yes		Yes		Yes
Clynick	2007	Effects of epibiota on assemblages of fish associated with urban structures	The increasing number of artificial structures in shallow marine waters has provoked research on the ecological function of artificial habitats. The aim of the present study was to investigate interactions between fish and sessile biota growing on urban structures in coastal waterways. The biota growing on subtidal hard substrata is thought to have a large effect on the composition and distributi…	https://doi.org/10.3354/meps332201	Marine Ecology Progress Series	No	No intervention term included in abstract - only mention of intervention "experimental manipulations of the amount of conspicuous epibiota on pilings" Add "manipulat*" to interventions string	Yes		Yes		Yes
Dugan	2011	Estuarine and Coastal Structures: Environmental Effects, A Focus on Shore and Nearshore Structures	Rapidly growing populations and expanding development are intensifying pressures on coastal ecosystems. Sea-level rise and other predicted effects of climate change are expected to exert even greater pressures on coastal ecosystems, exacerbating erosion, degrading habitat, and accelerating shoreline retreat. Historically, society’s responses to threats from erosion and shoreline retreat have reli…	https://doi.org/10.1016/B978-0-12-374711-2.00802-0	Treatise on Estuarine and Coastal Science	No	Publication absent from WoS	No	Publication absent from WoS	No	Publication absent from WoS	No	Publication absent from WoS
Evans	2015	Drill-cored rock pools: an effective method of ecological enhancement on artificial structures	Coastal defences are proliferating in response to anticipated climate change and there is increasing need for ecologically sensitive design in their construction. Typically, these structures support lower biodiversity than natural rocky shores. Although several studies have tested habitat enhancement interventions that incorporate novel water-retaining features into coastal defences, there remain…	https://doi.org/10.1071/MF14244	Marine and Freshwater Research	Yes		Yes		Yes		Yes
Evans	2021	Replicating natural topography on marine artificial structures – A novel approach to eco-engineering	Ocean sprawl is a growing threat to marine and coastal ecosystems globally, with wide-ranging consequences for natural habitats and species. Artificial structures built in the marine environment often support less diverse communities than natural rocky marine habitats because of low topographic complexity. Some structures can be eco-engineered to increase their complexity and promote biodiversity…	https://doi.org/10.1016/j.ecoleng.2020.106144	Ecological Engineering					Yes		Yes
Firth	2014	Between a rock and a hard place: Environmental and engineering considerations when designing coastal defence structures	Coastal defence structures are proliferating as a result of rising sea levels and stormier seas. With the realisation that most coastal infrastructure cannot be lost or removed, research is required into ways that coastal defence structures can be built to meet engineering requirements, whilst also providing relevant ecosystem services—so-called ecological engineering. This approach requires an u…	https://doi.org/10.1016/j.coastaleng.2013.10.015	Coastal Engineering	Yes		Yes		Yes		Yes
Hair and Bell	1992	Effects of Enhancing Pontoons on Abundance of Fish: Initial Experiments in Estuaries	We investigated whether it was possible to increase abundances of fish associated with pontoons by increasing the available shelter. The physical complexity of the undersides of pontoons was enhanced by adding 7 m2 units made up of artificial seagrass leaves. Abundances of fish from these pontoons were compared with those from normal pontoons. The total number of fish, number of species and numbe…	https://www.researchgate.net/publication/233707761_Effects_of_Enhancing_Pontoons_on_Abundance_of_Fish_Initial_Experiments_in_Estuaries	Bulletin of Marine Science	No	Missing relevent environment terms. Include "water column" in environment terms	Yes		Yes		Yes
Hall	2018	Ecological enhancement techniques to improve habitat heterogeneity on coastal defence structures	Sea level rise and higher storm frequency are increasing the need for the placement of hard coastal defences worldwide. The majority of these defences lack optimal habitats for intertidal species, resulting in low diversity and abundance. The construction of coastal defences within marine protected areas (MPA) is also increasing and this study investigates ways to limit the loss of species divers…	https://doi.org/10.1016/j.ecss.2018.05.025	Estuarine, Coastal and Shelf Science	Yes		Yes		Yes		Yes
Jackson	2015	The influence of engineering design considerations on species recruitment and succession on coastal defence structures	Engineering design considerations of artificial coastal structures were tested to resemble as far as possible the nearest natural equivalent habitat, ecologically valuable rocky shores, as a potential management option. Coastal areas around the world attract urbanisation but these transitional areas between sea and land are inherently vulnerable to risk of flooding and erosion. Thus hard structur…	https://researchportal.plymouth.ac.uk/en/studentTheses/the-influence-of-engineering-design-considerations-on-species-rec	Thesis	No	Thesis- should show up in thesis searches	No	Thesis- should show up in thesis searches	No	Thesis- should show up in thesis searches	No	Thesis
Kingma	2024	Guardians of the seabed: Nature-inclusive design of scour protection in offshore wind farms enhances benthic diversity	In the past, a large part of the seabed of the southern North Sea was covered by hard substrates, including oyster beds, coarse peat banks, and glacial erratics. Human activities, particularly bottom trawl fisheries, led to the disappearance of most of these hard substrates, resulting in the loss of its associated diverse benthic life as well. However, the introduction of human-made structures su…	https://doi.org/10.1016/j.seares.2024.102502	Journal of Sea Research							Yes
Langhamer	2012	Artificial Reef Effect in relation to Offshore Renewable Energy Conversion: State of the Art	The rapid worldwide growth of offshore renewable energy production will provide marine organisms with new hard substrate for colonization, thus acting as artificial reefs. The artificial reef effect is important when constructing, for example, scour protections since it can generate an enhanced habitat. Specifically, artificial structures can create increased heterogeneity in the area important f…	https://doi.org/10.1100/2012/386713	Scientific World Journal					Yes		Yes
Liversage	2017	Availability of microhabitats explains a widespread pattern and informs theory on ecological engineering of boulder reefs.	The availability of suitable microhabitats has emerged as a key requirement for maximising species diversity gains from ecological engineering of coastal habitats. This includes intertidal boulder field habitat, which is threatened by increasing urbanisation. We examined faunal use of microhabitats offered by natural intertidal boulders on two continents, South Africa and Australia, and then used…	https://doi.org/10.1016/j.jembe.2017.01.013	Journal of Experimental Marine Biology and Ecology					Yes		Yes
Loke	2017	The effects of manipulating microhabitat size and variability on tropical seawall biodiversity: field and flume experiments	Previous studies have shown that concrete tiles on seawalls that incorporate microhabitat size variability (i.e. complexity) can increase species richness compared to unmodified seawalls. In a recent study, we showed that manipulating complexity at the 4–28 mm scale can have an effect on seawall community composition and that the type of structural component (microhabitats such as pits and groove…	https://doi.org/10.1016/j.jembe.2017.01.024	Journal of Experimental Marine Biology and Ecology					Yes		Yes
Loke and Todd	2016	Structural complexity and component type increase intertidal biodiversity independently of area	Complexity is well accepted as one of the primary drivers of biodiversity, however, empirical support for such positive associations is often confounded with surface area and undermined by other potential explanatory factors, especially the type of structural component (e.g., pits, crevices, overhangs, etc.). In the present study, sample units (artificial substrates) of equal surface area (±0.2%)…	https://doi.org/10.1890/15-0257.1	Ecology					Yes		Yes
MacArthur	2019	Maximising the ecological value of hard coastal structures using textured formliners	In order to enhance the ecological value of vertical hard coastal structures, hybrid designs with complex surface textures (such as a combination of grooves and pits) have been recommended. This strategy optimises ecological colonisation at two spatial scales: 1) at the mm-scale for barnacle abundance (shown to have bioprotective capabilities), and 2) at the cm-scale for species richness and abun…	https://doi.org/10.1016/j.ecoena.2019.100002	Ecological Engineering					Yes		Yes
Martins	2010	Enhancing stocks of the exploited limpet Patella candei d’Orbigny via modifications in coastal engineering	It is widely recognised that microhabitats are important for a variety of marine organisms, yet this knowledge has rarely been applied in the construction of engineered structures as a means of enhancing biodiversity or populations of species at risk. Here we examined the influence of microhabitats on the distribution and survival of the exploited limpet Patella candei on natural shores before de…	https://doi.org/10.1016/j.biocon.2009.10.004	Biological Conservation	Yes		Yes		Yes		Yes
Morris	2017	Increasing habitat complexity on seawalls: Investigating large- and small-scale effects on fish assemblages	The construction of artificial structures in the marine environment is increasing globally. Eco-engineering aims to mitigate the negative ecological impacts of built infrastructure through designing structures to be multifunctional, benefiting both humans and nature. To date, the focus of eco-engineering has largely been on benefits for benthic invertebrates and algae. Here, the potential effect …	https://doi.org/10.1002/ece3.3475	Ecology and Evolution	Yes		Yes		Yes		Yes
Paalvast	2012	Pole and pontoon hulas: An effective way of ecological engineering to increase productivity and biodiversity in the hard-substrate environment of the port of Rotterdam	Underwater environments in ports are designed for harbour activities solely. However, by simple and cost-effective measures, suitable habitat for underwater flora and fauna can be created. This is expected to have positive effects on higher trophic levels, such as fish, and improve water quality, by enlarging filter feeder biomass. In this study we developed ‘pole hulas’ and ‘pontoon hulas’, cons…	https://doi.org/10.1016/j.ecoleng.2012.04.002	Ecological Engineering	Yes		Yes		Yes		Yes
Pardo	2025	A synthesis review of nature positive approaches and coexistence in the offshore wind industry	Offshore wind is one of the major fast-growing renewable energy industries, and sustainable implementation of offshore wind farms (OWF) is desired. Nature positive approaches have been proposed to promote biodiversity gain and improve ecosystem resilience. At the same time, coexistence has been considered a way to mitigate the race for ocean space and better integrate the development of the OWF i…	https://doi.org/10.1093/icesjms/fsad191	ICES Journal of Marine Science					Yes		Yes
Perkol-Finkel	2018	Seascape architecture – incorporating ecological considerations in design of coastal and marine infrastructure	With nearly 60% of the human population concentrated around the coastlines, alongside growing threats from sea level rise and increased storminess, accelerated coastal development is inevitable. As most marine flora and fauna reside in coastal areas, anthropogenic changes to coastlines are a key reason for loss of coastal habitats, and associated ecosystem services. While coastal infrastructure s…	https://doi.org/10.1016/j.ecoleng.2017.06.051	Ecological Engineering					Yes		Yes
Sella and Perkol-Finkel	2015	Blue is the new green – Ecological enhancement of concrete based coastal and marine infrastructure	Concrete based coastal and marine infrastructure (CMI) such as ports, piers, industrial facilities and coastal defense elements dominate coastal zones world-wide. Coastal hardening replaces natural habitats with urban/industrial waterfronts that cannot provide ecosystem services similar to those offered by undisturbed coastlines. As a result, CMI are often considered as sacrificed zones with no e…	https://doi.org/10.1016/j.ecoleng.2015.09.016	Ecological Engineering	Yes		Yes		Yes		Yes
Strain	2020	A global analysis of complexity–biodiversity relationships on marine artificial structures	Aim Topographic complexity is widely accepted as a key driver of biodiversity, but at the patch-scale, complexity–biodiversity relationships may vary spatially and temporally according to the environmental stressors complexity mitigates, and the species richness and identity of potential colonists. Using a manipulative experiment, we assessed spatial variation in patch-scale effects of complexity…	https://doi.org/10.1111/geb.13202	Global Ecology and Biogeography	Yes		Yes		Yes		Yes
Strain	2020	Interacting effects of habitat structure and seeding with oysters on the intertidal biodiversity of seawalls	The construction of artificial structures, such as seawalls, is increasing globally, resulting in loss of habitat complexity and native species biodiversity. There is increasing interest in mitigating this biodiversity loss by adding topographic habitat to these structures, and/or seeding them with habitat-forming species. Settlement tile experiments, comparing colonisation of species to more and…	https://doi.org/10.1371/journal.pone.0230807	PLOS ONE					Yes		Yes
Taira	2020	Ecological engineering across organismal scales: trophic-mediated positive effects of microhabitat enhancement on fishes	Retrofitting microhabitat features is a common ecological engineering technique for enhancing biodiversity and abundance of small, epilithic organisms on artificial shorelines by pro_x0002_viding refuge spaces and/or ameliorating abiotic conditions. These features are typically too small to be utilised as refugia by larger, highly motile consumers such as fish, but they may affect these organisms…	https://doi.org/10.3354/meps13462	Marine Ecology Progress Series					Yes		Yes

## Sheet: String Variants
WoS Syntax (Final search string- as per row 36 in evolution of string sheet)	Scopus Syntax	Google Scholar Syntax	Manual key word searches
(bioblock$ OR “bio* enhanc*” OR “bio* mimic*” OR biophilic OR complex* OR “eco-eng*” OR “ecoeng*” OR “eco* engineer*” OR “eco* enhance*” OR “eco-design*” OR “eco-innovation$” OR “eco-restor*” OR “eco-sensitive” OR “eco-tech*” OR “engineer* complex*” OR GGI OR GBGI OR “green eng*” OR greening NEAR/3 grey OR “habitat enhanc*” OR “habitat augment*” OR “habitat enhanc* panel$” OR “habitat modif*” OR …	(bioblock* OR "bio* enhanc*" OR "bio* mimic*" OR biophilic OR complex* OR "eco-eng*" OR "ecoeng*" OR "eco* engineer*" OR "eco* enhance*" OR "eco-design*" OR "eco-innovation*" OR "eco-restor*" OR "eco-sensitive" OR "eco-tech*" OR "engineer* complex*" OR ggi OR gbgi OR "green eng*" OR ( greening W/3 grey ) OR "habitat enhanc*" OR "habitat augment*" OR "habitat enhanc* panel*" OR "habitat modif*" OR…	(eco-engineer OR eco-engineering OR eco-enhance OR "ecological engineering" OR "ecologically enhance" OR "ecologically enhanced" OR green-eng OR green grey OR "habitat enhance") AND (artificial structure OR "coast defence" OR grey structure OR infrastructure OR offshore structure OR marine renewable OR ocean sprawl) AND (coast OR marine OR ocean OR shore OR offshore) AND (diverse OR diversity OR …	"eco engineering", "eco enhancement","ecological engineering", "ecologically enhance", "ecologically enhanced", "biologically enhanced", "biologically enhance", "greening of grey infrastructure", "living shore","living seawall", "living shoreline", "nature based solution", "topographic enhancement", "topographic complexity", "urban greening"
Searched in: 'Topic' (title, abstract, author keywords, and Keywords Plus)	Searched in: 'Article title, abstract, key words'	Searched in: 'Anywhere in the article' (pre-selected in google scholar)	Where searches could not be performed using the agreed search string or a modified syntax of the search string – for instance on some organisational websites

## Sheet: Evolution
Date	Interventions (I)	AND	Structures (S)	AND	Environment €	AND	Outcome (O)	NOT	# number of hits on WOS	Action	Notes
2025-01-20	greening of grey infrastructure								698 (27/03/2025)
2025-01-20	bioblock OR "bio* concrete*" OR "bio* enhanc*" OR canopies OR canopy OR cavities OR cavity OR coir OR complex OR crevice OR cut OR "eco* concrete*" OR "eco* engineer*" OR "eco* enhanc*" OR elevation OR epoxy OR fissure OR flowerpot OR glue OR "green concrete*" OR groove OR "habitat enhanc*" OR habitat-forming OR hole OR invasive OR IGGI OR INNS OR "greening grey" OR "greening the grey" OR ledge O…	AND	"armoured shore*" OR "artificial habitat*" OR "artificial infrastructure*" OR "artificial reef*" OR "artificial shore*" OR "artificial structure*" OR "manmade structure*" OR "man-made structure*" OR "ocean sprawl"	AND	Coastal OR estuarine OR intertidal OR harbour OR marine OR offshore OR subtidal		N/A	N/A	1 484 (27/03/2025)	Test search string used in Evans 2021
2025-01-20	barnacle$ OR bioblock$ OR “bio* concrete*” OR “bio* enahnc*” OR bivalve$ OR “branch* coralline*” OR OR “branch* turf*” OR brush* OR canop* OR cavitit* OR coir OR complex* OR crevice$ OR coral$ OR “corticated turf*” OR cut$ OR “eco* concrete$” OR “eco* engineer*” OR “eco* enhance*” OR elevat* OR epoxy OR fissure$ OR flowerpot$ OR glue* OR GGI OR GBGI OR “green concrete$” OR greening NEAR/3 grey OR…	AND	“armour* shore*” OR “artificial habitat$” OR “artificial infrastructure*” OR “artificial reef*” OR “artificial shore*” OR “artificial structure*” OR “manmade structure*” OR “manmade structure*” OR “man-made structure*” OR “ocean sprawl” OR tile$	AND	Coastal OR estuarine OR intertidal OR harbour OR marine OR offshore OR subtidal		N/A	N/A	3 168 (27/03/2025)	Combine search strings from Evans 2021 and Strain 2017
2025-02-21	barnacle$ OR bioblock$ OR “bio* concrete*” OR “bio* enahnc*” OR bivalve$ OR “branch* coralline*” OR “branch* turf*” OR brush* OR canop* OR cavitit* OR coir OR complex* OR crevice$ OR coral$ OR “corticated turf*” OR cut$ OR “eco* concrete$” OR “eco* engineer*” OR “eco* enhance*” OR elevat* OR fissure$ OR flowerpot$ OR GGI OR GBGI OR “green concrete$” OR greening NEAR/3 grey OR groove$ OR “habitat …	AND	“armour* shore*” OR “artificial habitat$” OR “artificial infrastructure*” OR “artificial reef*” OR “artificial shore*” OR “artificial structure*” OR “manmade structure*” OR “manmade structure*” OR “man-made structure*” OR “ocean sprawl” OR tile$	AND	Coastal OR estuarine OR intertidal OR harbour OR marine OR offshore OR subtidal		N/A	N/A	3 168 (27/03/2025)	Remove general material terms: epoxy OR glue	Minimal difference but keep changes
2025-02-21	bioblock$ OR “bio* concrete*” OR “bio* enahnc*” OR brush* OR canop* OR cavitit* OR coir OR complex* OR crevice$ OR cut$ OR “eco* concrete$” OR “eco* engineer*” OR “eco* enhance*” OR elevat* OR fissure$ OR flowerpot$ OR GGI OR GBGI OR “green concrete$” OR greening NEAR/3 grey OR groove$ OR “habitat enhanc*” OR habitat-form* OR hole$ OR invasive$ OR IGGI OR INNS OR kelp$ OR ledge$ OR “marine concre…	AND	“armour* shore*” OR “artificial habitat$” OR “artificial infrastructure*” OR “artificial reef*” OR “artificial shore*” OR “artificial structure*” OR “manmade structure*” OR “manmade structure*” OR “man-made structure*” OR “ocean sprawl” OR tile$	AND	Coastal OR estuarine OR intertidal OR harbour OR marine OR offshore OR subtidal		N/A	N/A	2,752 (27/03/2025)	Remove specific biological terms: barnacle$ OR bivalve$ OR “branch* coralline*” OR “branch* turf*” OR coral$ OR “corticated turf*” OR mussel$ OR oyster$	Keep changes
2025-02-21	bioblock$ OR “bio* enahnc*” OR brush* OR canop* OR cavitit* OR coir OR complex* OR crevice$ OR cut$ OR “eco* engineer*” OR “eco* enhance*” OR elevat* OR fissure$ OR flowerpot$ OR GGI OR GBGI OR greening NEAR/3 grey OR groove$ OR “habitat enhanc*” OR habitat-form* OR hole$ OR invasive$ OR IGGI OR INNS OR kelp$ OR ledge$ OR microhabitat$ OR mimic* OR non-native$ OR “nuisance species” OR pit* OR pla…	AND	“armour* shore*” OR “artificial habitat$” OR “artificial infrastructure*” OR “artificial reef*” OR “artificial shore*” OR “artificial structure*” OR “manmade structure*” OR “manmade structure*” OR “man-made structure*” OR “ocean sprawl” OR tile$	AND	Coastal OR estuarine OR intertidal OR harbour OR marine OR offshore OR subtidal		N/A	N/A	2,750 (27/03/2025)	Remove terms related to concrete material: OR “bio* concrete*” OR “eco* concrete$” OR “green concrete$” OR “marine concrete*”	Keep changes
2025-03-19	bioblock$ OR “bio* enhanc*” OR “bio* mimic*” OR biophilic OR brush* OR canop* OR cavit* OR coir OR complex* OR crann* OR crevice* OR cut$ OR depress* OR “eco-eng*” OR “ecoeng*” OR “eco* engineer*” OR “eco* enhance*” OR “eco-design*” OR “eco-innovation$” OR “eco-restor*” OR “eco-sensitive” OR “eco-tech*” OR elevat* OR “engineer* complex*” OR fissure$ OR flowerpot$ OR GGI OR GBGI OR “green eng*” OR…	AND	“armour* shore*” OR “artificial habitat$” OR “artificial infrastructure*” OR “artificial reef*” OR “artificial shore*” OR “artificial structure*” OR “manmade structure*” OR “manmade structure*” OR “man-made structure*” OR “ocean sprawl” OR tile$	AND	Coastal OR estuarine OR intertidal OR harbour OR marine OR offshore OR subtidal		N/A	N/A	3,130 (27/03/2025)	Add intervention terms following advisory board meetings: "bio* mimic*" OR biophilic OR crann*OR depress* OR "eco-eng*" OR "ecoeng*" OR "eco-design*" OR "eco-innovation$" OR "eco-restor*" OR "eco-sensitive" OR "eco-tech*" OR "engineer* complex*" OR "green eng*" OR "habitat augment*" OR "habitat form*" OR "habitat tile$" OR heterogen* OR hula$ OR install* OR "living shore*" OR "living seawall$" OR…	Keep changes
2025-03-19	bioblock$ OR “bio* enhanc*” OR “bio* mimic*” OR biophilic OR brush* OR canop* OR cavit* OR coir OR complex* OR crann* OR crevice* OR cut$ OR depress* OR “eco-eng*” OR “ecoeng*” OR “eco* engineer*” OR “eco* enhance*” OR “eco-design*” OR “eco-innovation$” OR “eco-restor*” OR “eco-sensitive” OR “eco-tech*” OR elevat* OR “engineer* complex*” OR fissure$ OR flowerpot$ OR GGI OR GBGI OR “green eng*” OR…	AND	armor* OR armour* OR “armour* shore*” OR “artificial habitat$” OR “artificial infrastructur*” OR “artificial shore*” OR “artificial structur*” OR breakwater$ OR bulkhead$ OR caisson$ OR “coast* defen*” OR “coast* hard*” OR “coast* protect*” OR embankment$ OR “engineer* structur*” OR “coast* guard*” OR dike$ OR dock$ OR dolphin$ OR dyke$ OR “float* dock*” OR “float* structure*” OR “grey infrastruc…	AND	Coastal OR estuarine OR intertidal OR harbour OR marine OR offshore OR subtidal		N/A	N/A	124,234 (27/03/2025)	Add structure terms following advisory board meetings: armor* OR armour* OR “armour* shore*” OR “artificial habitat$” OR “artificial infrastructur*” OR “artificial structur*” OR breakwater$ OR bulkhead$ OR caisson$ OR “coast* defen*” OR “coast* hard*” OR “coast* protect*” OR embankment$ OR “engineer* structur*” OR “coast* guard*” OR dike$ OR dock$ OR dolphin$ OR dyke$ OR “float* dock*” OR “float*…	Keep changes
2025-03-19	bioblock$ OR “bio* enhanc*” OR “bio* mimic*” OR biophilic OR brush* OR canop* OR cavit* OR coir OR complex* OR crann* OR crevice* OR cut$ OR depress* OR “eco-eng*” OR “ecoeng*” OR “eco* engineer*” OR “eco* enhance*” OR “eco-design*” OR “eco-innovation$” OR “eco-restor*” OR “eco-sensitive” OR “eco-tech*” OR elevat* OR “engineer* complex*” OR fissure$ OR flowerpot$ OR GGI OR GBGI OR “green eng*” OR…	AND	armor* OR armour* OR “armour* shore*” OR “artificial habitat$” OR “artificial infrastructur*” OR “artificial shore*” OR “artificial structur*” OR breakwater$ OR bulkhead$ OR caisson$ OR “coast* defen*” OR “coast* hard*” OR “coast* protect*” OR embankment$ OR “engineer* structur*” OR “coast* guard*” OR dike$ OR dock$ OR dolphin$ OR dyke$ OR “float* dock*” OR “float* structure*” OR “grey infrastruc…	AND	Coastal OR estuarine OR intertidal OR harbour OR marine OR offshore OR subtidal	AND	“alpha diversity” OR “beta diversity” OR biodiversity OR “biological diversity” OR “bray-curtis dissimilarity” OR “community diversity” OR “community structure” OR “community composition” OR “community weighted mean” OR “community weighted traits” OR CWM OR “dice-sørensen” OR “diversity index” OR FEve OR FRic OR “function* comp*” OR “functional diversity” OR “functional evenness” OR “function* gr…	N/A	15,077 (27/03/2025)	Add outcome terms: “alpha diversity” OR “beta diversity” OR biodiversity OR “biological diversity” OR “bray-curtis dissimilarity” OR “community diversity” OR “community structure” OR “community composition” OR “community weighted mean” OR “community weighted traits” OR CWM OR “dice-sørensen” OR “diversity index” OR FEve OR FRic OR “function* comp*” OR “functional diversity” OR “functional evennes…	Keep changes
2025-03-19	bioblock$ OR “bio* enhanc*” OR “bio* mimic*” OR biophilic OR brush* OR canop* OR cavit* OR coir OR complex* OR crann* OR crevice* OR cut$ OR depress* OR “eco-eng*” OR “ecoeng*” OR “eco* engineer*” OR “eco* enhance*” OR “eco-design*” OR “eco-innovation$” OR “eco-restor*” OR “eco-sensitive” OR “eco-tech*” OR elevat* OR “engineer* complex*” OR fissure$ OR flowerpot$ OR GGI OR GBGI OR “green eng*” OR…	AND	armor* OR armour* OR “armour* shore*” OR “artificial habitat$” OR “artificial infrastructur*” OR “artificial shore*” OR “artificial structur*” OR breakwater$ OR bulkhead$ OR caisson$ OR “coast* defen*” OR “coast* hard*” OR “coast* protect*” OR embankment$ OR “engineer* structur*” OR “coast* guard*” OR dike$ OR dock$ OR dolphin$ OR dyke$ OR “float* dock*” OR “float* structure*” OR “grey infrastruc…		N/A	AND	“alpha diversity” OR “beta diversity” OR biodiversity OR “biological diversity” OR “bray-curtis dissimilarity” OR “community diversity” OR “community structure” OR “community composition” OR “community weighted mean” OR “community weighted traits” OR CWM OR “dice-sørensen” OR “diversity index” OR FEve OR FRic OR “function* comp*” OR “functional diversity” OR “functional evenness” OR “function* gr…	N/A	40,486 (27/03/2025)	Remove environmental terms: Coastal OR estuarine OR intertidal OR harbour OR marine OR offshore OR subtidal	Keep changes (subsequently add back in)
2025-03-19	bioblock$ OR “bio* enhanc*” OR “bio* mimic*” OR biophilic OR coir OR complex* OR “eco-eng*” OR “ecoeng*” OR “eco* engineer*” OR “eco* enhance*” OR “eco-design*” OR “eco-innovation$” OR “eco-restor*” OR “eco-sensitive” OR “eco-tech*” OR elevat* OR “engineer* complex*” OR GGI OR GBGI OR “green eng*” OR greening NEAR/3 grey OR groove$ OR “habitat enhanc*” OR “habitat augment*” OR “habitat-form*” OR …	AND	armor* OR armour* OR “armour* shore*” OR “artificial habitat$” OR “artificial infrastructur*” OR “artificial shore*” OR “artificial structur*” OR breakwater$ OR bulkhead$ OR caisson$ OR “coast* defen*” OR “coast* hard*” OR “coast* protect*” OR embankment$ OR “engineer* structur*” OR “coast* guard*” OR dike$ OR dock$ OR dolphin$ OR dyke$ OR “float* dock*” OR “float* structure*” OR “grey infrastruc…		N/A	AND	“alpha diversity” OR “beta diversity” OR biodiversity OR “biological diversity” OR “bray-curtis dissimilarity” OR “community diversity” OR “community structure” OR “community composition” OR “community weighted mean” OR “community weighted traits” OR CWM OR “dice-sørensen” OR “diversity index” OR FEve OR FRic OR “function* comp*” OR “functional diversity” OR “functional evenness” OR “function* gr…	N/A	34,540 (27/03/2025)	Remove non-specific intervention terms: OR brush* OR canop* OR cavit* OR crann* OR crevice* OR cut$ OR depress* OR fissure$ OR flowerpot$ OR hole$ OR hula$ OR ledge$ OR pit* OR plant*	Keep changes
2025-03-19	bioblock$ OR “bio* enhanc*” OR “bio* mimic*” OR biophilic OR coir OR complex* OR “eco-eng*” OR “ecoeng*” OR “eco* engineer*” OR “eco* enhance*” OR “eco-design*” OR “eco-innovation$” OR “eco-restor*” OR “eco-sensitive” OR “eco-tech*” OR elevat* OR “engineer* complex*” OR GGI OR GBGI OR “green eng*” OR greening NEAR/3 grey OR groove$ OR “habitat enhanc*” OR “habitat augment*” OR “habitat-form*” OR …	AND	armor* OR armour* OR “armour* shore*” OR “artificial habitat$” OR “artificial infrastructur*” OR “artificial shore*” OR “artificial structur*” OR breakwater$ OR bulkhead$ OR caisson$ OR “coast* defen*” OR “coast* hard*” OR “coast* protect*” OR embankment$ OR “engineer* structur*” OR “coast* guard*” OR dike$ OR dock$ OR dolphin$ OR dyke$ OR “float* dock*” OR “float* structure*” OR “grey infrastruc…		N/A	AND	“alpha diversity” OR “beta diversity” OR biodiversity OR “biological diversity” OR “bray-curtis dissimilarity” OR “community diversity” OR “community structure” OR “community composition” OR “community weighted mean” OR “community weighted traits” OR CWM OR “dice-sørensen” OR “diversity index” OR FEve OR FRic OR “function* comp*” OR “functional diversity” OR “functional evenness” OR “function* gr…	N/A	35,266 (27/03/2025)	Removal of non-specific and redundant structure terms: OR “hard infrastructur*” OR “shore* armor*” OR “shore* armour”	Keep changes
2025-03-19	bioblock$ OR “bio* enhanc*” OR “bio* mimic*” OR biophilic OR coir OR complex* OR “eco-eng*” OR “ecoeng*” OR “eco* engineer*” OR “eco* enhance*” OR “eco-design*” OR “eco-innovation$” OR “eco-restor*” OR “eco-sensitive” OR “eco-tech*” OR elevat* OR “engineer* complex*” OR GGI OR GBGI OR “green eng*” OR greening NEAR/3 grey OR groove$ OR “habitat enhanc*” OR “habitat augment*” OR “habitat-form*” OR …	AND	armor* OR armour* OR “armour* shore*” OR “artificial habitat$” OR “artificial infrastructur*” OR “artificial shore*” OR “artificial structur*” OR breakwater$ OR bulkhead$ OR caisson$ OR “coast* defen*” OR “coast* hard*” OR “coast* protect*” OR embankment$ OR “engineer* structur*” OR “coast* guard*” OR dike$ OR dock$ OR dolphin$ OR dyke$ OR “float* dock*” OR “float* structure*” OR “grey infrastruc…	AND	Coastal OR estuarine OR intertidal OR harbour OR marine OR offshore OR subtidal	AND	“alpha diversity” OR “beta diversity” OR biodiversity OR “biological diversity” OR “bray-curtis dissimilarity” OR “community diversity” OR “community structure” OR “community composition” OR “community weighted mean” OR “community weighted traits” OR CWM OR “dice-sørensen” OR “diversity index” OR FEve OR FRic OR “function* comp*” OR “functional diversity” OR “functional evenness” OR “function* gr…	N/A	12,390 (27/03/2025)	Reintroduce enviornmental terms	Keep changes
2025-03-19	bioblock$ OR “bio* enhanc*” OR “bio* mimic*” OR biophilic OR coir OR complex* OR “eco-eng*” OR “ecoeng*” OR “eco* engineer*” OR “eco* enhance*” OR “eco-design*” OR “eco-innovation$” OR “eco-restor*” OR “eco-sensitive” OR “eco-tech*” OR elevat* OR “engineer* complex*” OR GGI OR GBGI OR “green eng*” OR greening NEAR/3 grey OR groove$ OR “habitat enhanc*” OR “habitat augment*” OR “habitat-form*” OR …	AND	armor* OR armour* OR “armour* shore*” OR “artificial habitat$” OR “artificial infrastructur*” OR “artificial shore*” OR “artificial structur*” OR breakwater$ OR bulkhead$ OR caisson$ OR “coast* defen*” OR “coast* hard*” OR “coast* protect*” OR embankment$ OR “engineer* structur*” OR “coast* guard*” OR dike$ OR dock$ OR dolphin$ OR dyke$ OR “float* dock*” OR “float* structure*” OR “grey infrastruc…	AND	Coastal OR estuarine OR intertidal OR harbour OR marine OR offshore OR subtidal	AND	“alpha diversity” OR “beta diversity” OR biodiversity OR “biological diversity” OR “bray-curtis dissimilarity” OR “community diversity” OR “community structure” OR “community composition” OR “community weighted mean” OR “community weighted traits” OR CWM OR “dice-sørensen” OR “diversity index” OR FEve OR FRic OR “function* comp*” OR “functional diversity” OR “functional evenness” OR “function* gr…	N/A	10,258 (27/03/2025)	Remove biodiversity	Too restrictive, keep term
2025-03-19	bioblock$ OR “bio* enhanc*” OR “bio* mimic*” OR biophilic OR coir OR complex* OR “eco-eng*” OR “ecoeng*” OR “eco* engineer*” OR “eco* enhance*” OR “eco-design*” OR “eco-innovation$” OR “eco-restor*” OR “eco-sensitive” OR “eco-tech*” OR elevat* OR “engineer* complex*” OR GGI OR GBGI OR “green eng*” OR greening NEAR/3 grey OR groove$ OR “habitat enhanc*” OR “habitat augment*” OR “habitat-form*” OR …	AND	armor* OR armour* OR “armour* shore*” OR “artificial habitat$” OR “artificial infrastructur*” OR “artificial shore*” OR “artificial structur*” OR breakwater$ OR bulkhead$ OR caisson$ OR “coast* defen*” OR “coast* hard*” OR “coast* protect*” OR embankment$ OR “engineer* structur*” OR “coast* guard*” OR dike$ OR dock$ OR dolphin$ OR dyke$ OR “float* dock*” OR “float* structure*” OR “grey infrastruc…	AND	Coastal OR estuarine OR intertidal OR marine OR offshore OR subtidal	AND	“alpha diversity” OR “beta diversity” OR biodiversity OR “biological diversity” OR “bray-curtis dissimilarity” OR “community diversity” OR “community structure” OR “community composition” OR “community weighted mean” OR “community weighted traits” OR CWM OR “dice-sørensen” OR “diversity index” OR FEve OR FRic OR “function* comp*” OR “functional diversity” OR “functional evenness” OR “function* gr…	N/A	3,733 (27/03/2025)	Remove harbour	Keep changes
2025-03-19	bioblock$ OR “bio* enhanc*” OR “bio* mimic*” OR biophilic OR coir OR complex* OR “eco-eng*” OR “ecoeng*” OR “eco* engineer*” OR “eco* enhance*” OR “eco-design*” OR “eco-innovation$” OR “eco-restor*” OR “eco-sensitive” OR “eco-tech*” OR elevat* OR “engineer* complex*” OR GGI OR GBGI OR “green eng*” OR greening NEAR/3 grey OR groove$ OR “habitat enhanc*” OR “habitat augment*” OR “habitat-form*” OR …	AND	armor* OR armour* OR “armour* shore*” OR “artificial habitat$” OR “artificial infrastructur*” OR “artificial shore*” OR “artificial structur*” OR breakwater$ OR bulkhead$ OR caisson$ OR “coast* defen*” OR “coast* hard*” OR “coast* protect*” OR embankment$ OR “engineer* structur*” OR “coast* guard*” OR dike$ OR dock$ OR dolphin$ OR dyke$ OR “float* dock*” OR “float* structure*” OR “grey infrastruc…	AND	coast* OR estuar* OR intertidal OR marine OR offshore OR subtidal OR ocean* OR shore*	AND	“alpha diversity” OR “beta diversity” OR biodiversity OR “biological diversity” OR “bray-curtis dissimilarity” OR “community diversity” OR “community structure” OR “community composition” OR “community weighted mean” OR “community weighted traits” OR CWM OR “dice-sørensen” OR “diversity index” OR FEve OR FRic OR “function* comp*” OR “functional diversity” OR “functional evenness” OR “function* gr…	N/A	4,452 (27/03/2025)	Expand environmental terms: coast* OR estuar* OR intertidal OR marine OR offshore OR subtidal OR ocean* OR *shore*	Keep changes
2025-03-19	bioblock$ OR “bio* enhanc*” OR “bio* mimic*” OR biophilic OR coir OR complex* OR “eco-eng*” OR “ecoeng*” OR “eco* engineer*” OR “eco* enhance*” OR “eco-design*” OR “eco-innovation$” OR “eco-restor*” OR “eco-sensitive” OR “eco-tech*” OR elevat* OR “engineer* complex*” OR GGI OR GBGI OR “green eng*” OR greening NEAR/3 grey OR groove$ OR “habitat enhanc*” OR “habitat augment*” OR “habitat-form*” OR …	AND	armor* OR armour* OR “armour* shore*” OR "anthropogenic structure$" OR "anthropogenic infrastructure" OR “artificial habitat$” OR “artificial infrastructur*” OR “artificial shore*” OR “artificial structur*” OR breakwater$ OR bulkhead$ OR caisson$ OR “coast* defen*” OR “coast* hard*” OR “coast* protect*” OR embankment$ OR “engineer* structur*” OR “coast* guard*” OR dike$ OR dock$ OR dolphin$ OR dy…	AND	coast* OR estuar* OR intertidal OR marine OR offshore OR subtidal OR ocean* OR shore*	AND	“alpha diversity” OR “beta diversity” OR biodiversity OR “biological diversity” OR “bray-curtis dissimilarity” OR “community diversity” OR “community structure” OR “community composition” OR “community weighted mean” OR “community weighted traits” OR CWM OR “dice-sørensen” OR “diversity index” OR FEve OR FRic OR “function* comp*” OR “functional diversity” OR “functional evenness” OR “function* gr…	N/A	4,455 (27/03/2025)	Add "anthropogenic structure$" and "anthropogenic infrastructure"	Keep changes
2025-04-08	bioblock$ OR “bio* enhanc*” OR “bio* mimic*” OR biophilic OR coir OR complex* OR “eco-eng*” OR “ecoeng*” OR “eco* engineer*” OR “eco* enhance*” OR “eco-design*” OR “eco-innovation$” OR “eco-restor*” OR “eco-sensitive” OR “eco-tech*” OR elevat* OR “engineer* complex*” OR GGI OR GBGI OR “green eng*” OR greening NEAR/3 grey OR groove$ OR “habitat enhanc*” OR “habitat augment*” OR “habitat-form*” OR …	AND	armor* OR armour* OR “armour* shore*” OR "anthropogenic structure$" OR "anthropogenic infrastructure" OR “artificial habitat$” OR “artificial infrastructur*” OR “artificial shore*” OR “artificial structur*” OR breakwater$ OR bulkhead$ OR caisson$ OR “coast* defen*” OR “coast* hard*” OR “coast* protect*” OR embankment$ OR “engineer* structur*” OR “coast* guard*” OR dike$ OR dock$ OR dolphin$ OR dy…	AND	coast* OR estuar* OR intertidal OR marine OR offshore OR subtidal OR ocean* OR shore*	AND	abundance OR “alpha diversity” OR “beta diversity” OR biodiversity OR “biological diversity” OR biomass OR “bray-curtis dissimilarity” OR “community diversity” OR “community structure” OR “community composition” OR “community weighted mean” OR “community weighted traits” OR CWM OR “dice-sørensen” OR “diversity index” OR FEve OR FRic OR “function* comp*” OR “functional diversity” OR “functional ev…	N/A	6,711 (08/04/2025)	Add "abundance" and "biomass"	Keep - necessary inclusion
2025-04-08	bioblock$ OR “bio* enhanc*” OR “bio* mimic*” OR biophilic OR coir OR complex* OR “eco-eng*” OR “ecoeng*” OR “eco* engineer*” OR “eco* enhance*” OR “eco-design*” OR “eco-innovation$” OR “eco-restor*” OR “eco-sensitive” OR “eco-tech*” OR elevat* OR “engineer* complex*” OR GGI OR GBGI OR “green eng*” OR greening NEAR/3 grey OR groove$ OR “habitat enhanc*” OR “habitat augment*” OR “habitat-form*” OR …	AND	armor* OR armour* OR “armour* shore*” OR "anthropogenic structure$" OR "anthropogenic infrastructure" OR “artificial habitat$” OR “artificial infrastructur*” OR “artificial shore*” OR “artificial structur*” OR breakwater$ OR bulkhead$ OR caisson$ OR “coast* defen*” OR “coast* hard*” OR “coast* protect*” OR embankment$ OR “engineer* structur*” OR “coast* guard*” OR dike$ OR dock$ OR dolphin$ OR dy…	AND	coast* OR estuar* OR intertidal OR marine OR offshore OR subtidal OR ocean* OR shore*	AND	abundance OR “alpha diversity” OR “beta diversity” OR biodiversity OR “biological diversity” OR biomass OR “bray-curtis dissimilarity” OR “community diversity” OR “community structure” OR “community composition” OR “community weighted mean” OR “community weighted traits” OR CWM OR “dice-sørensen” OR “diversity index” OR FEve OR FRic OR “function* comp*” OR “functional diversity” OR “functional ev…	N/A	6960	Add "manipulat*" and "piling$" following retrieval test	Successfully retrieved Clynick 2007
2025-04-08	bioblock$ OR “bio* enhanc*” OR “bio* mimic*” OR biophilic OR coir OR complex* OR “eco-eng*” OR “ecoeng*” OR “eco* engineer*” OR “eco* enhance*” OR “eco-design*” OR “eco-innovation$” OR “eco-restor*” OR “eco-sensitive” OR “eco-tech*” OR elevat* OR “engineer* complex*” OR GGI OR GBGI OR “green eng*” OR greening NEAR/3 grey OR groove$ OR “habitat enhanc*” OR “habitat augment*” OR “habitat-form*” OR …	AND	armor* OR armour* OR “armour* shore*” OR "anthropogenic structure$" OR "anthropogenic infrastructure" OR “artificial habitat$” OR “artificial infrastructur*” OR “artificial shore*” OR “artificial structur*” OR breakwater$ OR bulkhead$ OR caisson$ OR “coast* defen*” OR “coast* hard*” OR “coast* protect*” OR embankment$ OR “engineer* structur*” OR “coast* guard*” OR dike$ OR dock$ OR dolphin$ OR dy…	AND	coast* OR estuar* OR intertidal OR marine OR ocean* OR offshore OR subtidal OR shore* OR "water column"	AND	abundance OR “alpha diversity” OR “beta diversity” OR biodiversity OR “biological diversity” OR biomass OR “bray-curtis dissimilarity” OR “community diversity” OR “community structure” OR “community composition” OR “community weighted mean” OR “community weighted traits” OR CWM OR “dice-sørensen” OR “diversity index” OR FEve OR FRic OR “function* comp*” OR “functional diversity” OR “functional ev…	N/A	7043	Add "water column" following retrieval test	Successfully retrieved Hair and Bell 1992
2025-04-08	bioblock$ OR “bio* enhanc*” OR “bio* mimic*” OR biophilic OR complex* OR “eco-eng*” OR “ecoeng*” OR “eco* engineer*” OR “eco* enhance*” OR “eco-design*” OR “eco-innovation$” OR “eco-restor*” OR “eco-sensitive” OR “eco-tech*” OR elevat* OR “engineer* complex*” OR GGI OR GBGI OR “green eng*” OR greening NEAR/3 grey OR “habitat enhanc*” OR “habitat augment*” OR “habitat tile$” OR heterogen* OR IGGI …	AND	armor* OR armour* OR “armour* shore*” OR "anthropogenic structure$" OR "anthropogenic infrastructure" OR “artificial habitat$” OR “artificial infrastructur*” OR “artificial shore*” OR “artificial structur*” OR breakwater$ OR bulkhead$ OR caisson$ OR “coast* defen*” OR “coast* hard*” OR “coast* protect*” OR embankment$ OR “engineer* structur*” OR “coast* guard*” OR dike$ OR dock$ OR dolphin$ OR dy…	AND	coast* OR estuar* OR intertidal OR marine OR ocean* OR offshore OR subtidal OR shore* OR "water column"	AND	abundance OR “alpha diversity” OR “beta diversity” OR biodiversity OR “biological diversity” OR biomass OR “bray-curtis dissimilarity” OR “community diversity” OR “community structure” OR “community composition” OR “community weighted mean” OR “community weighted traits” OR CWM OR “dice-sørensen” OR “diversity index” OR FEve OR FRic OR “function* comp*” OR “functional diversity” OR “functional ev…	N/A	3935	Remove specific interventions: coir OR grooves OR "habitat form*" OR nook OR panel* OR pool$ OR protru* OR raise* OR refuge* OR relief OR ribbon$ OR ridge* OR “rock pool*” OR rockpool$ OR rock-pool$ OR rope* OR rough* OR seed* OR slope OR swim-through* OR swimthrough$ OR “soft structure*” OR “tid* pool$” OR tile OR tower$ OR OR trough$ OR “water-retain*” OR well$	Keep- large reduction in hits but 17/18 benchmark studies retrived
2025-04-08	bioblock$ OR “bio* enhanc*” OR “bio* mimic*” OR biophilic OR complex* OR “eco-eng*” OR “ecoeng*” OR “eco* engineer*” OR “eco* enhance*” OR “eco-design*” OR “eco-innovation$” OR “eco-restor*” OR “eco-sensitive” OR “eco-tech*” OR elevat* OR “engineer* complex*” OR enhanc* OR GGI OR GBGI OR “green eng*” OR greening NEAR/3 grey OR “habitat enhanc*” OR “habitat augment*” OR “habitat tile$” OR heteroge…	AND	armor* OR armour* OR “armour* shore*” OR "anthropogenic structure$" OR "anthropogenic infrastructure" OR “artificial habitat$” OR “artificial infrastructur*” OR “artificial shore*” OR “artificial structur*” OR breakwater$ OR bulkhead$ OR caisson$ OR “coast* defen*” OR “coast* hard*” OR “coast* protect*” OR embankment$ OR “engineer* structur*” OR “coast* guard*” OR dike$ OR dock$ OR dolphin$ OR dy…	AND	coast* OR estuar* OR intertidal OR marine OR ocean* OR offshore OR subtidal OR shore* OR "water column"	AND	abundance OR “alpha diversity” OR “beta diversity” OR biodiversity OR “biological diversity” OR biomass OR “bray-curtis dissimilarity” OR “community diversity” OR “community structure” OR “community composition” OR “community weighted mean” OR “community weighted traits” OR CWM OR “dice-sørensen” OR “diversity index” OR FEve OR FRic OR “function* comp*” OR “functional diversity” OR “functional ev…	N/A	4750	Add "enhance" to interventions	Too large an increase
2025-04-08	bioblock$ OR “bio* enhanc*” OR “bio* mimic*” OR biophilic OR complex* OR “eco-eng*” OR “ecoeng*” OR “eco* engineer*” OR “eco* enhance*” OR “eco-design*” OR “eco-innovation$” OR “eco-restor*” OR “eco-sensitive” OR “eco-tech*” OR elevat* OR “engineer* complex*” OR GGI OR GBGI OR “green eng*” OR greening NEAR/3 grey OR “habitat enhanc*” OR “habitat augment*” OR “habitat tile$” OR heterogen* OR IGGI …	AND	armor* OR armour* OR “armour* shore*” OR "anthropogenic structure$" OR "anthropogenic infrastructure" OR “artificial habitat$” OR “artificial infrastructur*” OR “artificial shore*” OR “artificial structur*” OR breakwater$ OR bulkhead$ OR caisson$ OR “coast* defen*” OR “coast* hard*” OR “coast* protect*” OR embankment$ OR “engineer* structur*” OR “coast* guard*” OR dike$ OR dock$ OR dolphin$ OR dy…	AND	coast* OR estuar* OR intertidal OR marine OR ocean* OR offshore OR subtidal OR shore* OR "water column"	AND	abundance OR “alpha diversity” OR “beta diversity” OR biodiversity OR “biological diversity” OR biomass OR “bray-curtis dissimilarity” OR “community diversity” OR “community structure” OR “community composition” OR “community weighted mean” OR “community weighted traits” OR CWM OR “dice-sørensen” OR “diversity index” OR FEve OR FRic OR “function* comp*” OR “functional diversity” OR “functional ev…	N/A	4062	Add "rough*" to interventions	Keep- Cacabelos et al., 2016 retrieved
2025-04-08	bioblock$ OR “bio* enhanc*” OR “bio* mimic*” OR biophilic OR complex* OR “eco-eng*” OR “ecoeng*” OR “eco* engineer*” OR “eco* enhance*” OR “eco-design*” OR “eco-innovation$” OR “eco-restor*” OR “eco-sensitive” OR “eco-tech*” OR elevat* OR “engineer* complex*” OR GGI OR GBGI OR “green eng*” OR greening NEAR/3 grey OR “habitat enhanc*” OR “habitat augment*” OR “habitat tile$” OR heterogen* OR IGGI …	AND	armor* OR armour* OR “armour* shore*” OR "anthropogenic structure$" OR "anthropogenic infrastructure" OR “artificial habitat$” OR “artificial infrastructur*” OR “artificial shore*” OR “artificial structur*” OR breakwater$ OR bulkhead$ OR caisson$ OR “coast* defen*” OR “coast* hard*” OR “coast* protect*” OR embankment$ OR “engineer* structur*” OR “coast* guard*” OR dike$ OR dock$ OR dolphin$ OR dy…	AND	coast* OR estuar* OR intertidal OR marine OR ocean* OR offshore OR subtidal OR shore* OR "water column"	AND	abundance OR biodiversity OR “biological diversity” OR biomass OR “community diversity” OR “community structure” OR “community composition” OR “diversity index” OR “function* comp*” OR “functional diversity” OR “functional evenness” OR “function* group” OR “functional group diversity” OR “functional richness” OR “functional trait composition” OR “species assemblage*” OR “species composition” OR “…	N/A	3200	Remove specific diversity metrics: OR “alpha diversity” OR “beta diversity” OR “bray-curtis dissimilarity” OR “community weighted mean” OR “community weighted traits” OR CWM OR “dice-sørensen” OR FEve OR FRic OR “guild analysis” OR “guild diversity” OR “H’” OR “hill number*” OR “inverse simposon index” OR “jaccard index” OR “margalef’s index” OR NMDS OR “non-metric multidimensional scaling” OR PC…	Keep- reduced hit number but retrieved all benchmark papers
2025-04-09	bioblock$ OR “bio* enhanc*” OR “bio* mimic*” OR biophilic OR complex* OR “eco-eng*” OR “ecoeng*” OR “eco* engineer*” OR “eco* enhance*” OR “eco-design*” OR “eco-innovation$” OR “eco-restor*” OR “eco-sensitive” OR “eco-tech*” OR elevat* OR “engineer* complex*” OR GGI OR GBGI OR “green eng*” OR greening NEAR/3 grey OR “habitat enhanc*” OR “habitat augment*” OR “habitat tile$” OR heterogen* OR IGGI …		armor* OR armour* OR "anthropogenic structure$" OR "anthropogenic infrastructure" OR “artificial habitat$” OR “artificial infrastructur*” OR “artificial shore*” OR “artificial structur*” OR breakwater$ OR bulkhead$ OR caisson$ OR “coast* defen*” OR “coast* hard*” OR “coast* protect*” OR embankment$ OR “engineer* structur*” OR “coast* guard*” OR dike$ OR dock$ OR dolphin$ OR dyke$ OR “float* dock*…		coast* OR estuar* OR intertidal OR marine OR ocean* OR offshore OR subtidal OR shore* OR "water column" OR pelagic OR benthic		assemblage$ OR diversit* OR abundance$ OR biodiversit* OR biomass* OR “community structure$” OR “community composition$” OR “functional composition$” OR “functional evenness” OR “functional group$” OR “functional richness” OR “functional trait composition” OR “species composition” OR “species eveness” OR “species presence” OR “species richness” OR “species similarit*” OR “taxonomic composition$” …	N/A	5915	removing redundant terms: species diversity OR species presence/absence OR “functional diversity” OR “taxonomic diversity” OR OR “trait-based diversity” OR “trait diversity” OR “trophic diversity” OR “diversity index” OR “functional group diversity” OR “biological diversity” OR “community diversity” OR “species assemblage*” OR “armour* shore*” OR “rock armor*” OR “rock armour*” OR "marine platfor…
2025-04-09	bioblock$ OR “bio* enhanc*” OR “bio* mimic*” OR biophilic OR complex* OR “eco-eng*” OR “ecoeng*” OR “eco* engineer*” OR “eco* enhance*” OR “eco-design*” OR “eco-innovation$” OR “eco-restor*” OR “eco-sensitive” OR “eco-tech*” OR elevat* OR “engineer* complex*” OR GGI OR GBGI OR “green eng*” OR greening NEAR/3 grey OR “habitat enhanc*” OR “habitat augment*” OR “habitat tile$” OR heterogen* OR IGGI …		armor* OR armour* OR "anthropogenic structure$" OR "anthropogenic infrastructure" OR “artificial habitat$” OR “artificial infrastructur*” OR “artificial shore*” OR “artificial structur*” OR breakwater$ OR bulkhead$ OR caisson$ OR “coast* defen*” OR “coast* hard*” OR “coast* protect*” OR embankment$ OR “engineer* structur*” OR “coast* guard*” OR dike$ OR dock$ OR dolphin$ OR dyke$ OR “float* dock*…		coast* OR estuar* OR intertidal OR marine OR ocean* OR offshore OR subtidal OR shore* OR "water column" OR pelagic OR benthic		assemblage$ OR diversit* OR abundance$ OR biodiversit* OR biomass* OR “community structure$” OR “community composition$” OR “functional composition$” OR “functional evenness” OR “functional group$” OR “functional richness” OR “functional trait composition” OR “species composition” OR “species eveness” OR “species presence” OR “species richness” OR “species similarit*” OR “taxonomic composition$” …	N/A	5666	remove : “oil and gas” OR “oil and gaz” OR “oil & gas” OR “oil & gaz” OR “petroleum installation*” OR “windfarm$” OR “wind farm$” OR MREI OR "wave farm*" OR "tidal energy" OR "tidal stream*" OR marine renewables	do not keep
2025-04-09	bioblock$ OR “bio* enhanc*” OR “bio* mimic*” OR biophilic OR complex* OR “eco-eng*” OR “ecoeng*” OR “eco* engineer*” OR “eco* enhance*” OR “eco-design*” OR “eco-innovation$” OR “eco-restor*” OR “eco-sensitive” OR “eco-tech*” OR elevat* OR “engineer* complex*” OR GGI OR GBGI OR “green eng*” OR greening NEAR/3 grey OR “habitat enhanc*” OR “habitat augment*” OR “habitat tile$” OR heterogen* OR IGGI …		armor* OR armour* OR "anthropogenic structure$" OR "anthropogenic infrastructure" OR “artificial habitat$” OR “artificial infrastructur*” OR “artificial shore*” OR “artificial structur*” OR breakwater$ OR bulkhead$ OR caisson$ OR “coast* defen*” OR “coast* hard*” OR “coast* protect*” OR embankment$ OR “engineer* structur*” OR “coast* guard*” OR dike$ OR dock$ OR dolphin$ OR dyke$ OR “float* dock*…		coast* OR estuar* OR intertidal OR marine OR ocean* OR offshore OR subtidal OR shore* OR "water column" OR pelagic OR benthic		assemblage$ OR OR abundance$ OR biodiversit* OR biomass* OR “community structure$” OR “community composition$” OR “functional composition$” OR “functional evenness” OR “functional group$” OR “functional richness” OR “functional trait composition” OR “species composition” OR “species eveness” OR “species presence” OR “species richness” OR “species similarit*” OR “taxonomic composition$” OR "taxono…	N/A	5179	remove diversity	do not keep
2025-04-09	bioblock$ OR “bio* enhanc*” OR “bio* mimic*” OR biophilic OR complex* OR “eco-eng*” OR “ecoeng*” OR “eco* engineer*” OR “eco* enhance*” OR “eco-design*” OR “eco-innovation$” OR “eco-restor*” OR “eco-sensitive” OR “eco-tech*” OR elevat* OR “engineer* complex*” OR GGI OR GBGI OR “green eng*” OR greening NEAR/3 grey OR “habitat enhanc*” OR “habitat augment*” OR “habitat tile$” OR heterogen* OR IGGI …	AND	armor* OR armour* OR “armour* shore*” OR "anthropogenic structure$" OR "anthropogenic infrastructure" OR “artificial habitat$” OR “artificial infrastructur*” OR “artificial shore*” OR “artificial structur*” OR breakwater$ OR bulkhead$ OR caisson$ OR “coast* defen*” OR “coast* hard*” OR “coast* protect*” OR embankment$ OR “engineer* structur*” OR “coast* guard*” OR dike$ OR dock$ OR dolphin$ OR dy…	AND	coast* OR estuar* OR intertidal OR marine OR ocean* OR offshore OR subtidal OR shore* OR "water column"	AND	abundance OR assemblag* OR biodiversity OR “biological diversity” OR biomass OR “community diversity” OR “community structure” OR “community composition” OR diversit* OR “diversity index” OR “function* comp*” OR “functional diversity” OR “functional evenness” OR “function* group” OR “functional group diversity” OR “functional richness” OR “functional trait composition” OR “species assemblage*” OR…	N/A	4209	Code line 25 plus diversit*and assemblag*	do not keep maintain changes in line 26
2025-04-09	bioblock$ OR “bio* enhanc*” OR “bio* mimic*” OR biophilic OR complex* OR “eco-eng*” OR “ecoeng*” OR “eco* engineer*” OR “eco* enhance*” OR “eco-design*” OR “eco-innovation$” OR “eco-restor*” OR “eco-sensitive” OR “eco-tech*” OR elevat* OR “engineer* complex*” OR GGI OR GBGI OR “green eng*” OR greening NEAR/3 grey OR “habitat enhanc*” OR “habitat augment*” OR “habitat tile$” OR heterogen* OR IGGI …	AND	armor* OR armour* OR “armour* shore*” OR "anthropogenic structure$" OR "anthropogenic infrastructure" OR “artificial habitat$” OR “artificial infrastructur*” OR “artificial shore*” OR “artificial structur*” OR breakwater$ OR bulkhead$ OR caisson$ OR “coast* defen*” OR “coast* hard*” OR “coast* protect*” OR embankment$ OR “engineer* structur*” OR “coast* guard*” OR dike$ OR dock$ OR dolphin$ OR dy…	AND	coast* OR estuar* OR intertidal OR marine OR ocean* OR offshore OR subtidal OR shore* OR "water column"	AND	abundance OR assemblag* OR biodiversity OR “biological diversity” OR biomass OR “community diversity* OR “community structure” OR “community composition” OR diversit* OR “diversity index” OR “function* comp*” OR “functional diversity” OR “functional evenness” OR “function* group” OR “functional group diversity” OR “functional richness” OR “functional trait composition” OR “species assemblage*” OR…	N/A	4492	Code line 29 plus “oil and gas” OR “oil and gaz” OR “oil & gas” OR “oil & gaz” OR “petroleum installation*” OR “windfarm$” OR “wind farm$” OR MREI OR "wave farm*" OR "tidal energy" OR "tidal stream*" OR marine renewables	do not keep, maintain changes in line 26
2025-04-09	bioblock$ OR “bio* enhanc*” OR “bio* mimic*” OR biophilic OR complex* OR “eco-eng*” OR “ecoeng*” OR “eco* engineer*” OR “eco* enhance*” OR “eco-design*” OR “eco-innovation$” OR “eco-restor*” OR “eco-sensitive” OR “eco-tech*” OR “engineer* complex*” OR GGI OR GBGI OR “green eng*” OR greening NEAR/3 grey OR “habitat enhanc*” OR “habitat augment*” OR “habitat tile$” OR heterogen* OR IGGI OR install*…		armor* OR armour* OR "anthropogenic structure$" OR "anthropogenic infrastructure" OR “artificial habitat$” OR “artificial infrastructur*” OR “artificial shore*” OR “artificial structur*” OR breakwater$ OR bulkhead$ OR caisson$ OR “coast* defen*” OR “coast* hard*” OR “coast* protect*” OR embankment$ OR “engineer* structur*” OR “coast* guard*” OR dike$ OR dock$ OR dolphin$ OR dyke$ OR “float* dock*…		coast* OR estuar* OR intertidal OR marine OR ocean* OR offshore OR subtidal OR shore* OR "water column" OR pelagic OR benthic		assemblage$ OR diversit* OR abundance$ OR biodiversit* OR biomass* OR “community structure$” OR “community composition$” OR “functional composition$” OR “functional evenness” OR “functional group$” OR “functional richness” OR “functional trait composition” OR “species composition” OR “species evenness” OR “species presence” OR “species richness” OR “species similarit*” OR “taxonomic composition$”…	N/A	4220	Amending line 26 Remove: elevat* OR platform$ change: eveness-> evenness	keep
2025-04-09	bioblock$ OR “bio* enhanc*” OR “bio* mimic*” OR biophilic OR complex* OR “eco-eng*” OR “ecoeng*” OR “eco* engineer*” OR “eco* enhance*” OR “eco-design*” OR “eco-innovation$” OR “eco-restor*” OR “eco-sensitive” OR “eco-tech*” OR “engineer* complex*” OR GGI OR GBGI OR “green eng*” OR greening NEAR/3 grey OR “habitat enhanc*” OR “habitat augment*” OR “habitat tile$” OR heterogen* OR IGGI OR install*…		armor* OR armour* OR "anthropogenic structure$" OR "anthropogenic infrastructure" OR “artificial habitat$” OR “artificial infrastructur*” OR “artificial shore*” OR “artificial structur*” OR breakwater$ OR bulkhead$ OR caisson$ OR “coast* defen*” OR “coast* hard*” OR “coast* protect*” OR embankment$ OR “engineer* structur*” OR “coast* guard*” OR dike$ OR dock$ OR dolphin$ OR dyke$ OR “float* dock*…		coast* OR estuar* OR intertidal OR marine OR ocean* OR offshore OR subtidal OR shore* OR "water column" OR pelagic OR benthic		assemblage$ OR diversit* OR abundance$ OR biodiversit* OR biomass* OR “community structure$” OR “community composition$” OR “functional composition$” OR “functional evenness” OR “functional group$” OR “functional richness” OR “functional trait composition” OR “species composition” OR “species evenness” OR “species presence” OR “species richness” OR “species similarit*” OR “taxonomic composition$”…	NOT: oceanography OR "zostera marina" OR "bottlenose dolphin$"	3535	Add: NOT oceanography OR "zostera marina" OR "bottlenose dolphin$"	keep- Ocean was resulting in oceanography which was resulting in large numbers of irrelevant results, marina was resulting in zostera marina which led to irrelevent results and dolphin was resulting in bottlenose dolphin that led to irrelevent results
2025-04-09	bioblock$ OR “bio* enhanc*” OR “bio* mimic*” OR biophilic OR “eco-eng*” OR “ecoeng*” OR “eco* engineer*” OR “eco* enhance*” OR “eco-design*” OR “eco-innovation$” OR “eco-restor*” OR “eco-sensitive” OR “eco-tech*” OR “engineer* complex*” OR GGI OR GBGI OR “green eng*” OR greening NEAR/3 grey OR “habitat enhanc*” OR “habitat augment*” OR “habitat tile$” OR heterogen* OR IGGI OR install* OR “living …		armor* OR armour* OR "anthropogenic structure$" OR "anthropogenic infrastructure" OR “artificial habitat$” OR “artificial infrastructur*” OR “artificial shore*” OR “artificial structur*” OR breakwater$ OR bulkhead$ OR caisson$ OR “coast* defen*” OR “coast* hard*” OR “coast* protect*” OR embankment$ OR “engineer* structur*” OR “coast* guard*” OR dike$ OR dock$ OR dolphin$ OR dyke$ OR “float* dock*…		coast* OR estuar* OR intertidal OR marine OR ocean* OR offshore OR subtidal OR shore* OR "water column" OR pelagic OR benthic		assemblage$ OR diversit* OR abundance$ OR biodiversit* OR biomass* OR “community structure$” OR “community composition$” OR “functional composition$” OR “functional evenness” OR “functional group$” OR “functional richness” OR “functional trait composition” OR “species composition” OR “species evenness” OR “species presence” OR “species richness” OR “species similarit*” OR “taxonomic composition$”…	NOT: oceanography OR "zostera marina" OR "bottlenose dolphin$"	2303	Remove complex* Add enhanc* NEAR/2 complex* OR add* NEAR/2 complex* OR increas* NEAR/2 complex	too specific- reject changes
2025-04-09	bioblock$ OR “bio* enhanc*” OR “bio* mimic*” OR biophilic OR complex* OR “eco-eng*” OR “ecoeng*” OR “eco* engineer*” OR “eco* enhance*” OR “eco-design*” OR “eco-innovation$” OR “eco-restor*” OR “eco-sensitive” OR “eco-tech*” OR “engineer* complex*” OR GGI OR GBGI OR “green eng*” OR greening NEAR/3 grey OR greening NEAR/3 gray OR “habitat enhanc*” OR “habitat augment*” OR “habitat tile$” OR hetero…		armor* OR armour* OR "anthropogenic structure$" OR "anthropogenic infrastructure" OR “artificial habitat$” OR “artificial infrastructur*” OR “artificial shore*” OR “artificial structur*” OR breakwater$ OR bulkhead$ OR caisson$ OR “coast* defen*” OR “coast* hard*” OR “coast* protect*” OR embankment$ OR “engineer* structur*” OR “coast* guard*” OR dike$ OR dock$ OR dolphin$ OR dyke$ OR “float* dock*…		coast* OR estuar* OR intertidal OR marine OR ocean* OR offshore OR subtidal OR shore* OR "water column" OR pelagic OR benthic		assemblage$ OR diversit* OR abundance$ OR biodiversit* OR biomass* OR “community structure$” OR “community composition$” OR “functional composition$” OR “functional evenness” OR “functional group$” OR “functional richness” OR “functional trait composition” OR “species composition” OR “species evenness” OR “species presence” OR “species richness” OR “species similarit*” OR “taxonomic composition$”…	NOT: oceanography OR "zostera marina" OR "bottlenose dolphin$"	3541	Add greening NEAR/3 gray	no change, remove
2025-05-21	"habitat panel$" OR "habitat enhance* panel$" OR bioblock$ OR “bio* enhanc*” OR “bio* mimic*” OR biophilic OR complex* OR “eco-eng*” OR “ecoeng*” OR “eco* engineer*” OR “eco* enhance*” OR “eco-design*” OR “eco-innovation$” OR “eco-restor*” OR “eco-sensitive” OR “eco-tech*” OR “engineer* complex*” OR GGI OR GBGI OR “green eng*” OR greening NEAR/3 grey OR “habitat enhanc*” OR “habitat augment*” OR …		"built structure$" OR "humanmade structure$" OR "human-made structure$" OR armor* OR armour* OR "anthropogenic structure$" OR "anthropogenic infrastructure" OR “artificial habitat$” OR “artificial infrastructur*” OR “artificial shore*” OR “artificial structur*” OR breakwater$ OR bulkhead$ OR caisson$ OR “coast* defen*” OR “coast* hard*” OR “coast* protect*” OR embankment$ OR “engineer* structur*”…		coast* OR estuar* OR intertidal OR marine OR ocean* OR offshore OR subtidal OR shore* OR "water column" OR pelagic OR benthic		assemblage$ OR diversit* OR abundance$ OR biodiversit* OR biomass* OR “community structure$” OR “community composition$” OR “functional composition$” OR “functional evenness” OR “functional group$” OR “functional richness” OR “functional trait composition” OR “species composition” OR “species evenness” OR “species presence” OR “species richness” OR “species similarit*” OR “taxonomic composition$”…	NOT: oceanography OR "zostera marina" OR "bottlenose dolphin$"	3581	Add "habitat panel$" OR "habitat enhanc* panel$" to interventions Add "built structure$" OR "humanmade structure$" OR "human-made structure$" to structures Added to Row 32 string	Advisory group flagged changes, keep
2025-07-24	bioblock$ OR “bio* enhanc*” OR “bio* mimic*” OR biophilic OR complex* OR “eco-eng*” OR “ecoeng*” OR “eco* engineer*” OR “eco* enhance*” OR “eco-design*” OR “eco-innovation$” OR “eco-restor*” OR “eco-sensitive” OR “eco-tech*” OR “engineer* complex*” OR GGI OR GBGI OR “green eng*” OR greening NEAR/3 grey OR “habitat enhanc*” OR “habitat augment*” OR “habitat enhanc* panel$” OR “habitat modif*” OR “…		armor* OR armour* OR "anthropogenic structure$" OR "anthropogenic infrastructure" OR “artificial habitat$” OR “artificial infrastructur*” OR “artificial shore*” OR “artificial structur*” OR breakwater$ OR “built structure$” OR bulkhead$ OR caisson$ OR “coast* defen*” OR “coast* hard*” OR “coast* protect*” OR embankment$ OR “engineer* structur*” OR “coast* guard*” OR dike$ OR dock$ OR dolphin$ OR …		coast* OR estuar* OR intertidal OR marine OR ocean* OR offshore OR subtidal OR shore* OR "water column" OR pelagic OR benthic		assemblage$ OR diversit* OR abundance$ OR biodiversit* OR biomass* OR “community structure$” OR “community composition$” OR “functional composition$” OR “functional evenness” OR “functional group$” OR “functional richness” OR “functional trait composition” OR “species composition” OR “species evenness” OR “species presence” OR “species richness” OR “species similarit*” OR “taxonomic composition$”…	NOT: oceanography OR "zostera marina" OR "bottlenose dolphin$"	3778	Add "habitat modif*" OR "intertidal mitigat*" to intervention Add "flood defenc*" OR mooring$ to structures	Advisory group flagged changes, keep - FINAL STRING

## Sheet: Interventions
bioblock$ OR “bio* enhanc*” OR “bio* mimic*” OR biophilic OR complex* OR “eco-eng*” OR “ecoeng*” OR “eco* engineer*” OR “eco* enhance*” OR “eco-design*” OR “eco-innovation$” OR “eco-restor*” OR “eco-sensitive” OR “eco-tech*” OR “engineer* complex*” OR GGI OR GBGI OR “green eng*” OR greening NEAR/3 grey OR “habitat enhanc*” OR “habitat augment*” OR “habitat enhanc* panel$” OR “habitat modif*” OR “…
bioblock$
bio* enhanc*
bio* mimic*
biophilic
complex*
eco-eng*
ecoeng*
eco* engineer*
eco* enhance*
eco-design*
eco-innovation$
eco-restor*
eco-sensitive
eco-tech*
engineer* complex*
GGI
GBGI
green eng*
greening NEAR/3 grey
habitat enhanc*
habitat augment*
habitat enhanc* panel$
habitat modif*
habitat panel$
habitat tile$
heterogen*
IGGI
install*
intertidal mitigat*
living shore*
living seawall$
manipulat*
microhabitat$
microtopograph*
mimic*
nature-based solution$
nature-inclu* design*
NbS
rough*
structur* complex*
substrat* enhanc*
textur*
topograph*
transplant*

## Sheet: Structures
armor* OR armour* OR "anthropogenic structure$" OR "anthropogenic infrastructure" OR “artificial habitat$” OR “artificial infrastructur*” OR “artificial shore*” OR “artificial structur*” OR breakwater$ OR “built structure$” OR bulkhead$ OR caisson$ OR “coast* defen*” OR “coast* hard*” OR “coast* protect*” OR embankment$ OR “engineer* structur*” OR “coast* guard*” OR dike$ OR dock$ OR dolphin$ OR …
armor*
armour*
anthropogenic structure$
anthropogenic infrastructure
artificial habitat$
artificial infrastructur*
artificial shore*
artificial structur*
breakwater$
built structure$
bulkhead$
caisson$
coast* defen*
coast* hard*
coast* protect*
embankment$
engineer* structur*
coast* guard*
dike$
dock$
dolphin$
dyke$
float* dock*
float* structure*
flood* defenc*
grey infrastructure
gray infrastructure
groin$
groyne$
humanmade
human-made
infrastructure
jett*
manmade structure$
man-made structure$
marina$
marine construction$
marine urban*
mooring$
ocean sprawl
offshore structur*
rig$
pier$
piling$
pontoon$
port$
quay
revetment$
riprap
sea defence$
seawall*
sea wall*
shore* protect*
storm surge barrier$
tidal energy
tile$
underwater structure$
wave break*
wavescreen$
wind turbine$
oil and gas
oil and gaz
oil & gas
oil & gaz
petroleum installation*
windfarm$
wind farm$
MREI
marine renewable$
wave farm*
tidal energy
tidal stream*

## Sheet: Environment
coast* OR estuar* OR intertidal OR marine OR ocean* OR offshore OR subtidal OR shore* OR "water column" OR pelagic OR benthic
coast*
estuar*
intertidal
marine
ocean*
offshore
subtidal
shore*
water column
pelagic
benthic

## Sheet: Outcomes
assemblage$ OR diversit* OR abundance$ OR biodiversit* OR biomass* OR “community structure$” OR “community composition$” OR “functional composition$” OR “functional evenness” OR “functional group$” OR “functional richness” OR “functional trait composition” OR “species composition” OR “species evenness” OR “species presence” OR “species richness” OR “species similarit*” OR “taxonomic composition$”…
assemblage$
diversit*
abundance$
biodiversit*
biomass*
community structure$
community composition$
functional composition$
functional evenness
functional group$
functional richness
functional trait composition
species composition
species evenness
species presence
species richness
species similarit*
taxonomic composition$
taxonomic richness
“functional group diversity”
“functional richness”
“functional trait composition”
“guild analysis”
“guild diversity”
“H’”
“hill number*”
“inverse simposon index”
“jaccard index”
“margalef’s index”
NMDS
“non-metric multidimensional scaling”
PCoA
“pielou index”
“presence-absence matrix”
“principle coordinate$ analysis”
“roa’s quadratic entropy”
“rarefied richness”
shannon*
“simpson*”
“sørensen”
“species abundance”
“species assemblage*”
“species composition”
“species diversity”
“species eveness”
“species presence”
“species presence/absence”
“species richness”
“species similarity”
“species turnover”
“taxonomic composition”
“taxonomic diversity”
“trait-based diversity”
“trait diversity”
“trophic diversity”

## Sheet: "Not" terms
oceanography OR "zostera marina" OR "bottlenose dolphin$"
oceanography
zostera marina
bottlenose dolphin$
