# Supplementary material for: Global evidence for the ecological effects of greening of grey infrastructure: a systematic review protocol
Source: Environ Evid. 2026 Mar 5;15:3. doi: 10.1186/s13750-026-00382-z (PMC13072617; doi:10.1186/s13750-026-00382-z)
Supplement: Supplementary file 5 — Supplementary Material 5. [file 13750_2026_382_MOESM5_ESM.xlsx]

## Sheet: Information
Title	Database Framework
Author	Jessica Allen (jessica.allen-25@plymouth.ac.uk)
Summary	Framework stipulating the meta-data to be extracted from included publications following full text screening

## Sheet: Meta-data
Study ID	Author (et al)	Year	Title	Abstract	Publication Title	Search Source (Strategy)	Source Type	Research Group Level 1	Research Group Level 2	Person Screening	Date of Screening	Implementation year	Study year (s)	Geographical location - level 1	Geographical location- level 2	Geographical location- level 3	Realm (Spalding et al., 2007)	Province (Spalding et al., 2007)	Ecoregion (Spalding et al., 2007)	Coordinates	Climatic zone	Environmental zone - level 1	Enviornmental zone- level 2	Study design- level 1	Study design- level 2	Study design- level 3	Structure type	Intervention level 1	Intervention level 2	Dimension of units	Intervention details	Population- level 1	Population- level 2	Comparator	Outcome- level 1	Outcome- Level 2	Direction of effect- level 1	Result details	Time elapsed since intervention	Depth (if subtidal)	Surrounding habitat type	Distance to nearest natural habitat	Size of intervention area	Presence of non-natives?	Details of non-natives	Unintended outcomes	Retrofitted or built	Material type	Project goals
	Author et al.,	Publication year	Study title	Abstract	Journal title	e.g. Initial search string, manual searches or keyword searches Snowballing Grey lit	primary peer-reviewed experimental grey lit meta-analyses	Affiliation of first author	Affiliation of last author	Initials		Year of intervention installation	Year(s) of surveying	Continent	Country	Specific Location- The most detailed geographic information given in the study	Which of the 12 realms identified by Spalding et al., 2007	Which of the 62 provinces identified by Spalding et al., 2007	Which of the 232 ecoregions identified by Spalding et al., 2007	Coordinates	tropical, subtropical, temperate	estuarine, coastal, offshore	subtidal, intertidal, supratidal	Experimental, systematic review, meta-analyses	control-impact before-after before-after control-impact	structure-intervention, natural-intervention, structure-natural-intervention, interventionA-interventionB, before-after	e.g. seawall, groyne etc.	Intervention category (habitat panels)	Enhancement type (texture, crevace etc)	Width of crevice etc	Extra details, e.g. number of tiles etc										Rocky shore, beach, marina	Distance to nearest natural habitat
Example1	Evans et al.	2015	Drill-cored rock pools: an effective method of ecological enhancement on artificial structures	Coastal defences are proliferating in response to anticipated climate change and there is increasing need for ecologically sensitive design in their construction. Typically, these structures support lower biodiversity than natural rocky shores. Although several studies have tested habitat enhancement interventions that incorporate novel water_x0002_retaining features into coastal defences, there …	Marine and Freshwater Research	Initial search string	primary peer reviewed lit	Swansea University	Newcastle University	JA	2025-04-30	2012	2013	Europe	Wales	Tywyn, West Wales	Temperate North Atlantic	2. Northern European Seas	26. Celtic Seas	52834.80 N, 04805.90 W	temperate	coastal	intertidal	experimental	control-impact	structure-natural-intervention	breakwater boulders	drill-cored rockpools	rockpools	15cm diameter, 5 and 12cm deep	18 rockpools, nine shallow (5cm deep) and nine deep (12cm deep)	Sessile and mobile species		10 natural rockpools at three natural rocky sites (30 natural rockpools total), 18 quadrats of unmodified emergent structure	(1) species diversity (2) community structure	(1) species richness (2) multivariate species assemblage	positive direction of effect with enhancements	artificial rockpools supported more species than surrounding emergent rock. No significant differences between richness in artificial and natural rockpools. Community structure significantly different between artifical and natural rockpools.	18 months	N/A	beach		N/A	Yes	Non native (A. modestus) present. More common in artificial rockpools than in natural pools	Presence of non-native.	Retrofitted	Granite	N/A
[truncated: 5 more columns]
